# Supplementary material for: The Impact of Gel Parameters on the Dispersal and Fragmentation of Hyaluronic Acid Gel Fillers within an Artificial Model of Arterial Embolism
Source: Gels. 2024 Aug 12;10(8):530. doi: 10.3390/gels10080530 (PMC11353545; doi:10.3390/gels10080530)
Supplement: Supplementary file 1 [file gels-10-00530-s001.zip]

Archive with 9 entries (9 files):
- Figure S1.tif
- Table S1.pdf
- Tables S2-S5.pdf
- Tables S6-S8.pdf
- Video S1.mov
- Video S2.mov
- Video S3.mov
- Video S4.mov
- Video S5.mov
